# Supplementary material for: Associations Between Rural or Urban Status, Health Outcomes and Behaviors, and COVID-19 Perceptions Among Meditation App Users: Longitudinal Survey Study
Source: JMIR Mhealth Uhealth. 2021 May 26;9(5):e26037. doi: 10.2196/26037 (PMC8158528; doi:10.2196/26037)
Supplement: Multimedia Appendix 1 [file mhealth_v9i5e26037_app1.xlsx]

## Sheet: Sheet1
Multimedia Appendix 1: Associations Between Rural-Urban Status, Health Outcomes and Behaviors, and COVID-19 Perceptions Among Meditation App Users: A Longitudinal Survey
Unadjusted and adjusted regression models exploring association between rural-urban status (i.e., continuous RUCA) and mental health outcomes, physical activity, and perceived effects of COVID-19
			Coefficient	SE	P
Unadjusted models
	Stress		-0.09	0.04	.027*
	Depression		-0.04	0.03	0.178
	Anxiety		0.01	0.02	0.78
	Pre COVID-19 physical activity		0	0.01	0.765
	Current physical activity		0	0.02	0.8
	Perceived effect of COVID-19 on:
		Stress	0	0.01	0.53
		Mental health	0.01	0.01	0.222
		Physical activity	0.01	0.01	0.287
Adjusted models**
	Stress		-0.03	0.04	0.403
	Depression		-0.01	0.03	0.733
	Anxiety		0.03	0.02	0.256
	Pre COVID-19 physical activity		-0.01	0.01	0.41
	Current physical activity		-0.01	0.02	0.433
	Perceived effect of COVID-19 on:
		Stress	0	0.01	0.683
		Mental health	0.01	0.01	0.061
		Physical activity	0.01	0.01	0.381
*P <.05
**Controlling for gender, age, ethnicity, race, income, education, employment, Calm app use
Results of repeated measures analyses
Measure:	Stress
Value Label	N
rural	367
urban	2282
Table 1. Tests of Within-Subjects Effects for Stress
Source	Type III Sum of Squares	df	Mean Square	F	Sig.
Time	0.608723	1	0.608723	0.0486561	0.825436
Time * demos_age	83.2968	1	83.2968	6.65803	0.00992461
Time * demos_race_5	0.000495329	1	0.000495329	3.95924e-05	0.99498
Time * demos_ethnicity	19.8407	1	19.8407	1.5859	0.208025
Time * demos_educ_bi	3.25592	1	3.25592	0.260251	0.609991
Time * demos_income_bi	7.43238	1	7.43238	0.594081	0.440914
Time * demos_gender_bi	2.96969	1	2.96969	0.237372	0.626151
Time * meditate_now_1	15.7027	1	15.7027	1.25514	0.262675
Time * RUCA_dummy	0.00400318	1	0.00400318	0.00031998	0.98573
Time * highcovidstate1	0.189267	1	0.189267	0.0151284	0.902118
Time * covidchange	0.0803038	1	0.0803038	0.0064188	0.93615
Time * covidstate1xRUCA	1.45163	1	1.45163	0.116031	0.733407
Time * covidchangexRUCA	2.10628	1	2.10628	0.168358	0.681609
Error(Time)	32978.3	2636	12.5107
Table 2. Tests of Between-Subjects Effects for Stress
Source	Type III Sum of Squares	df	Mean Square	F	Sig.
Intercept	3291.57	1	3291.57	56.9215	6.20575e-14
demos_age	14957.9	1	14957.9	258.669	1.3581e-55
demos_race_5	1.47409	1	1.47409	0.0254917	0.87316
demos_ethnicity	95.8101	1	95.8101	1.65686	0.198141
demos_educ_bi	115.096	1	115.096	1.99037	0.15842
demos_income_bi	302.614	1	302.614	5.23314	0.0222394
demos_gender_bi	3104.23	1	3104.23	53.6818	3.118e-13
meditate_now_1	126.674	1	126.674	2.19059	0.138976
RUCA_dummy	9.23407	1	9.23407	0.159686	0.689478
highcovidstate1	62.3356	1	62.3356	1.07798	0.299245
covidchange	4.00275	1	4.00275	0.0692201	0.792496
covidstate1xRUCA	6.02536	1	6.02536	0.104197	0.746875
covidchangexRUCA	43.511	1	43.511	0.752441	0.385784
Error	152430	2636	57.8264
Measure:	Depression
Value Label	N
rural	363
urban	2263
Table 3. Tests of Within-Subjects Effects for Depression
Source	Type III Sum of Squares	df	Mean Square	F	Sig.
Time	19.7647	1	19.7647	3.86846	0.0493072
Time * demos_age	0.815093	1	0.815093	0.159535	0.689618
Time * demos_race_5	2.7876	1	2.7876	0.545607	0.460185
Time * demos_ethnicity	3.2708	1	3.2708	0.640182	0.423718
Time * demos_educ_bi	23.7044	1	23.7044	4.63958	0.0313338
Time * demos_income_bi	14.8711	1	14.8711	2.91067	0.088114
Time * demos_gender_bi	4.99627	1	4.99627	0.977901	0.322809
Time * meditate_now_1	1.40668	1	1.40668	0.275324	0.599827
Time * RUCA_dummy	1.73161	1	1.73161	0.338922	0.560502
Time * highcovidstate1	0.573959	1	0.573959	0.112339	0.737524
Time * covidchange	2.64931	1	2.64931	0.518539	0.47153
Time * covidstate1xRUCA	0.242108	1	0.242108	0.0473868	0.827691
Time * covidchangexRUCA	0.935556	1	0.935556	0.183113	0.668747
Error(Time)	13350.3	2613	5.10918
Table 4. Tests of Between-Subjects Effects for Depression
Source	Type III Sum of Squares	df	Mean Square	F	Sig.
Intercept	827.819	1	827.819	31.3231	2.41205e-08
demos_age	4392.77	1	4392.77	166.214	6.47046e-37
demos_race_5	38.6755	1	38.6755	1.46341	0.226498
demos_ethnicity	30.3075	1	30.3075	1.14678	0.284323
demos_educ_bi	24.7912	1	24.7912	0.938052	0.332869
demos_income_bi	78.2125	1	78.2125	2.95941	0.0854974
demos_gender_bi	1645.95	1	1645.95	62.2798	4.34415e-15
meditate_now_1	22.1525	1	22.1525	0.838206	0.359995
RUCA_dummy	0.45322	1	0.45322	0.017149	0.895822
highcovidstate1	10.1934	1	10.1934	0.385699	0.534623
covidchange	0.99904	1	0.99904	0.0378017	0.845857
covidstate1xRUCA	4.01841	1	4.01841	0.152049	0.696617
covidchangexRUCA	8.40816	1	8.40816	0.318149	0.572771
Error	69057.4	2613	26.4284
Measure:	Anxiety
Value Label	N
rural	363
urban	2263
Table 5. Tests of Within-Subjects Effects for Anxiety
Source	Type III Sum of Squares	df	Mean Square	F	Sig.
Time	21.4805	1	21.4805	4.64811	0.0311787
Time * demos_age	26.7068	1	26.7068	5.77903	0.0162877
Time * demos_race_5	0.385693	1	0.385693	0.0834592	0.772686
Time * demos_ethnicity	3.80403	1	3.80403	0.823146	0.364346
Time * demos_educ_bi	29.7349	1	29.7349	6.43425	0.0112518
Time * demos_income_bi	5.72436	1	5.72436	1.23868	0.265828
Time * demos_gender_bi	1.78074	1	1.78074	0.385331	0.534818
Time * meditate_now_1	0.953436	1	0.953436	0.206312	0.649711
Time * RUCA_dummy	1.63069	1	1.63069	0.35286	0.55255
Time * highcovidstate1	2.89318	1	2.89318	0.626048	0.42888
Time * covidchange	0.0484817	1	0.0484817	0.0104908	0.918427
Time * covidstate1xRUCA	5.18173	1	5.18173	1.12126	0.289745
Time * covidchangexRUCA	1.43354	1	1.43354	0.310199	0.577606
Error(Time)	12075.6	2613	4.62134
Table 6. Tests of Between-Subjects Effects for Anxiety
Source	Type III Sum of Squares	df	Mean Square	F	Sig.
Intercept	501.487	1	501.487	23.9504	1.04863e-06
demos_age	517.454	1	517.454	24.713	7.0841e-07
demos_race_5	0.0577089	1	0.0577089	0.0027561	0.958135
demos_ethnicity	5.39927	1	5.39927	0.257862	0.611636
demos_educ_bi	0.700366	1	0.700366	0.0334486	0.854899
demos_income_bi	207.539	1	207.539	9.91182	0.00166073
demos_gender_bi	496.478	1	496.478	23.7112	1.18605e-06
meditate_now_1	624.221	1	624.221	29.812	5.20856e-08
RUCA_dummy	8.57428	1	8.57428	0.409497	0.522281
highcovidstate1	0.454541	1	0.454541	0.0217083	0.882877
covidchange	4.4122	1	4.4122	0.210721	0.646241
covidstate1xRUCA	2.18209	1	2.18209	0.104214	0.746856
covidchangexRUCA	0.249952	1	0.249952	0.0119374	0.913006
Error	54712.5	2613	20.9386
Measure:	Current physical activity
Value Label	N
rural	351
urban	2181
Table 7. Tests of Within-Subjects Effects for Physical Activity
Source	Type III Sum of Squares	df	Mean Square	F	Sig.
Time	0.315196	1	0.315196	0.187906	0.664703
Time * demos_age	5.83483	1	5.83483	3.47846	0.0622886
Time * demos_race_5	4.56149	1	4.56149	2.71935	0.0992629
Time * demos_ethnicity	1.3861	1	1.3861	0.826328	0.363423
Time * demos_educ_bi	0.305719	1	0.305719	0.182256	0.669478
Time * demos_income_bi	0.579277	1	0.579277	0.345338	0.556817
Time * demos_gender_bi	5.00149	1	5.00149	2.98166	0.0843353
Time * meditate_now_1	16.2929	1	16.2929	9.7131	0.00185022
Time * RUCA_dummy	2.09405	1	2.09405	1.24838	0.263969
Time * highcovidstate1	1.10613	1	1.10613	0.659425	0.41684
Time * covidchange	3.45703	1	3.45703	2.06092	0.151243
Time * covidstate1xRUCA	1.30703	1	1.30703	0.779192	0.377472
Time * covidchangexRUCA	5.95433	1	5.95433	3.5497	0.0596712
Error(Time)	4225.41	2519	1.67742
Table 8. Tests of Between-Subjects Effects for Physical Activity
Source	Type III Sum of Squares	df	Mean Square	F	Sig.
Intercept	44.8463	1	44.8463	5.38534	0.0203862
demos_age	349.627	1	349.627	41.9846	1.10269e-10
demos_race_5	8.58633	1	8.58633	1.03108	0.310002
demos_ethnicity	29.4224	1	29.4224	3.53316	0.0602683
demos_educ_bi	0.518018	1	0.518018	0.0622059	0.803063
demos_income_bi	18.0777	1	18.0777	2.17085	0.140773
demos_gender_bi	11.4906	1	11.4906	1.37983	0.24024
meditate_now_1	378.429	1	378.429	45.4433	1.941e-11
RUCA_dummy	10.2173	1	10.2173	1.22694	0.268108
highcovidstate1	0.380981	1	0.380981	0.0457498	0.830649
covidchange	9.40871e-06	1	9.40871e-06	1.12984e-06	0.999152
covidstate1xRUCA	2.52988	1	2.52988	0.303799	0.58156
covidchangexRUCA	9.82076	1	9.82076	1.17932	0.277599
Error	20976.9	2519	8.32749
Measure:	Effect of covid on stress
Value Label	N
rural	349
urban	2151
Table 9. Tests of Within-Subjects Effects for Effect of COVID-19 on Stress
Source	Type III Sum of Squares	df	Mean Square	F	Sig.
Time	0.21599	1	0.21599	0.716589	0.397347
Time * demos_age	0.295661	1	0.295661	0.980912	0.32207
Time * demos_race_5	0.0763161	1	0.0763161	0.253193	0.61488
Time * demos_ethnicity	0.280257	1	0.280257	0.929804	0.335007
Time * demos_educ_bi	0.118087	1	0.118087	0.391776	0.531425
Time * demos_income_bi	0.0162473	1	0.0162473	0.0539035	0.816424
Time * demos_gender_bi	0.00187362	1	0.00187362	0.00621611	0.937164
Time * meditate_now_1	0.18923	1	0.18923	0.627806	0.428237
Time * RUCA_dummy	1.00782	1	1.00782	3.34364	0.0675851
Time * highcovidstate1	0.755275	1	0.755275	2.50577	0.113557
Time * covidchange	0.362594	1	0.362594	1.20298	0.272834
Time * covidstate1xRUCA	0.32469	1	0.32469	1.07722	0.299421
Time * covidchangexRUCA	0.0252798	1	0.0252798	0.0838706	0.772143
Error(Time)	749.618	2487	0.301414
Table 10. Tests of Between-Subjects Effects for Effect of COVID-19 on Stress
Source	Type III Sum of Squares	df	Mean Square	F	Sig.
Intercept	21.6471	1	21.6471	22.3256	2.42937e-06
demos_age	3.85038	1	3.85038	3.97107	0.0463974
demos_race_5	2.25368	1	2.25368	2.32432	0.127493
demos_ethnicity	1.35393	1	1.35393	1.39636	0.237446
demos_educ_bi	0.635962	1	0.635962	0.655896	0.41809
demos_income_bi	0.162657	1	0.162657	0.167755	0.68215
demos_gender_bi	31.8377	1	31.8377	32.8356	1.1239e-08
meditate_now_1	0.250721	1	0.250721	0.25858	0.611143
RUCA_dummy	0.183408	1	0.183408	0.189156	0.663657
highcovidstate1	0.906846	1	0.906846	0.935271	0.333591
covidchange	0.00165234	1	0.00165234	0.00170413	0.967075
covidstate1xRUCA	0.0706248	1	0.0706248	0.0728385	0.78727
covidchangexRUCA	0.189472	1	0.189472	0.195411	0.65849
Error	2411.42	2487	0.969608
Measure:	Effect of covid on mental health
Value Label	N
rural	350
urban	2144
Table 11. Tests of Within-Subjects Effects for Effect of COVID-19 on Mental Health
Source	Type III Sum of Squares	df	Mean Square	F	Sig.
Time	0.0261805	1	0.0261805	0.0807371	0.776325
Time * demos_age	0.448682	1	0.448682	1.38367	0.23959
Time * demos_race_5	0.0738682	1	0.0738682	0.227799	0.633203
Time * demos_ethnicity	0.630696	1	0.630696	1.94497	0.163254
Time * demos_educ_bi	0.00881775	1	0.00881775	0.0271927	0.869035
Time * demos_income_bi	0.0135692	1	0.0135692	0.0418456	0.837931
Time * demos_gender_bi	0.153987	1	0.153987	0.474875	0.490817
Time * meditate_now_1	1.63517	1	1.63517	5.04262	0.0248187
Time * RUCA_dummy	0.000783639	1	0.000783639	0.00241663	0.960796
Time * highcovidstate1	0.0826552	1	0.0826552	0.254897	0.613693
Time * covidchange	0.0108086	1	0.0108086	0.0333321	0.85515
Time * covidstate1xRUCA	0.165289	1	0.165289	0.509729	0.475323
Time * covidchangexRUCA	0.0995202	1	0.0995202	0.306906	0.579635
Error(Time)	804.512	2481	0.324269
Table 12. Tests of Between-Subjects Effects for Effect of COVID-19 on Mental Health
Source	Type III Sum of Squares	df	Mean Square	F	Sig.
Intercept	28.9584	1	28.9584	27.8063	1.45671e-07
demos_age	19.8902	1	19.8902	19.0988	1.29229e-05
demos_race_5	1.1771	1	1.1771	1.13027	0.287822
demos_ethnicity	5.02408	1	5.02408	4.82419	0.0281553
demos_educ_bi	2.22739	1	2.22739	2.13877	0.143744
demos_income_bi	3.90789	1	3.90789	3.7524	0.0528451
demos_gender_bi	25.307	1	25.307	24.3001	8.7874e-07
meditate_now_1	1.70459	1	1.70459	1.63677	0.200888
RUCA_dummy	0.143635	1	0.143635	0.13792	0.71039
highcovidstate1	0.127788	1	0.127788	0.122703	0.72615
covidchange	0.106825	1	0.106825	0.102575	0.748788
covidstate1xRUCA	0.152893	1	0.152893	0.14681	0.701636
covidchangexRUCA	0.11807	1	0.11807	0.113373	0.736365
Error	2583.8	2481	1.04144
Measure:	Effect of covid on physical actvitiy
Value Label	N
rural	349
urban	2147
Table 13. Tests of Within-Subjects Effects for Effect of COVID-19 on Physical Activity
Source		Type III Sum of Squares	df	Mean Square	F	Sig.
Time	Sphericity Assumed	0.00614159	1	0.00614159	0.00819111	0.927893
Time * demos_age	Sphericity Assumed	1.09207	1	1.09207	1.45651	0.227601
Time * demos_race_5	Sphericity Assumed	6.52999	1	6.52999	8.70912	0.00319586
Time * demos_ethnicity	Sphericity Assumed	1.1247	1	1.1247	1.50003	0.220783
Time * demos_educ_bi	Sphericity Assumed	0.00212829	1	0.00212829	0.00283852	0.957515
Time * demos_income_bi	Sphericity Assumed	0.093981	1	0.093981	0.125344	0.72334
Time * demos_gender_bi	Sphericity Assumed	2.35352	1	2.35352	3.13891	0.0765674
Time * meditate_now_1	Sphericity Assumed	6.25754	1	6.25754	8.34575	0.00389941
Time * RUCA_dummy	Sphericity Assumed	0.939172	1	0.939172	1.25258	0.263168
Time * highcovidstate1	Sphericity Assumed	0.800002	1	0.800002	1.06697	0.301731
Time * covidchange	Sphericity Assumed	0.559791	1	0.559791	0.7466	0.387638
Time * covidstate1xRUCA	Sphericity Assumed	0.781232	1	0.781232	1.04194	0.307471
Time * covidchangexRUCA	Sphericity Assumed	2.02819	1	2.02819	2.70502	0.100159
Error(Time)	Sphericity Assumed	1861.72	2483	0.749787
Table 14. Tests of Between-Subjects Effects for Effect of COVID-19 on Physical Activity
Source	Type III Sum of Squares	df	Mean Square	F	Sig.
Intercept	41.984	1	41.984	17.0951	3.67338e-05
demos_age	2.05444	1	2.05444	0.836532	0.360479
demos_race_5	3.70033	1	3.70033	1.5067	0.219759
demos_ethnicity	8.34451	1	8.34451	3.39773	0.0654054
demos_educ_bi	0.974238	1	0.974238	0.396692	0.528861
demos_income_bi	6.31672	1	6.31672	2.57205	0.108894
demos_gender_bi	1.42096	1	1.42096	0.578589	0.446938
meditate_now_1	27.934	1	27.934	11.3742	0.000756136
RUCA_dummy	5.50551	1	5.50551	2.24174	0.134457
highcovidstate1	1.6046	1	1.6046	0.653363	0.41899
covidchange	0.375095	1	0.375095	0.152732	0.695972
covidstate1xRUCA	5.82008	1	5.82008	2.36983	0.123828
covidchangexRUCA	2.1229	1	2.1229	0.864404	0.352599
Error	6098.02	2483	2.45591
